# Supplementary material for: Resilience to height loss of articular cartilage of osteoarthritic stifle joints of old pigs, compared with healthy cartilage from young pigs in a tribological pin—on—plate exposure, revealing similar friction forces
Source: PLoS One. 2021 Apr 23;16(4):e0250244. doi: 10.1371/journal.pone.0250244 (PMC8064609; doi:10.1371/journal.pone.0250244)
Supplement: S1 Table — The table provides the data of: the height of articular cartilage before and after tribological exposure measured histologically (sheet 1), the tribologically measured height loss (HL) (sheet 2), the friction forces (sheet 3) and the scoring results according to Little et al., the ICRS-score and Kellgren and Lawrence (x-ray) (sheet 4). (XLSX) [file pone.0250244.s001.xlsx]

## Sheet: histology_height 
animal	medial/lateral	before/after tribological exposure	pin/plate	height (histological) [mm]	animal	medial/lateral	before/after tribological exposure	pin/plate	height (histological) [mm]
old					young
1	lateral	before	pin	1.03	1	lateral	Kontrolle	pin	1.02
	lateral	before	plate	0.78		lateral	Kontrolle	plate	0.63
	lateral	after	pin	1.08		lateral	gerieben	pin	0.75
	lateral	after	plate	0.148		lateral	gerieben	plate	0.32
	medial	before	pin	1.7		medial	Kontrolle	pin	2.2
	medial	before	plate	0.89		medial	Kontrolle	plate	1.01
	medial	after	pin	1.05		medial	gerieben	pin	1.08
	medial	after	plate	0.76		medial	gerieben	plate	0.48
2	lateral	before	pin	1	2	lateral	Kontrolle	pin	1.18
	lateral	before	plate	1.08		lateral	Kontrolle	plate	1.02
	lateral	after	pin	0.83		lateral	gerieben	pin	0.79
	lateral	after	plate	1.05		lateral	gerieben	plate	0.56
	medial	before	pin	0.65		medial	Kontrolle	pin	1.82
	medial	before	plate	2.16		medial	Kontrolle	plate	1.09
	medial	after	pin	1.03		medial	gerieben	pin	0.87
	medial	after	plate	0.62		medial	gerieben	plate	0.95
3	lateral	before	pin	1.34	3	lateral	Kontrolle	pin	1.29
	lateral	before	plate	1.14		lateral	Kontrolle	plate	0.55
	lateral	after	pin	0.74		lateral	gerieben	pin	1.19
	lateral	after	plate	1.34		lateral	gerieben	plate	0.27
	medial	before	pin	1.98		medial	Kontrolle	pin	1.82
	medial	before	plate	1.02		medial	Kontrolle	plate	0.83
	medial	after	pin	1.37		medial	gerieben	pin	1.69
	medial	after	plate	-		medial	gerieben	plate	0.49
4	lateral	before	pin	0.98	4	lateral	Kontrolle	pin	1.17
	lateral	before	plate	0.62		lateral	Kontrolle	plate	0.67
	lateral	after	pin	1.22		lateral	gerieben	pin	0.79
	lateral	after	plate	0.59		lateral	gerieben	plate	0.35
	medial	before	pin	0.53		medial	Kontrolle	pin	3.06
	medial	before	plate	0.86		medial	Kontrolle	plate	0.78
	medial	after	pin	2.46		medial	gerieben	pin	1.45
	medial	after	plate	0.74		medial	gerieben	plate	0.41
5	lateral	before	pin	0.95	5	lateral	Kontrolle	pin	1.02
	lateral	before	plate	1.42		lateral	Kontrolle	plate	0.73
	lateral	after	pin	0.69		lateral	gerieben	pin	0.97
	lateral	after	plate	1.63		lateral	gerieben	plate	0.42
	medial	before	pin	2.03		medial	Kontrolle	pin	1.4
	medial	before	plate	1.7		medial	Kontrolle	plate	0.85
	medial	after	pin	0.99		medial	gerieben	pin	1.08
	medial	after	plate	1.54		medial	gerieben	plate	0.09
6	lateral	before	pin	0.53	6	lateral	Kontrolle	pin	1.25
	lateral	before	plate	0.81		lateral	Kontrolle	plate	0.72
	lateral	after	pin	0.52		lateral	gerieben	pin	0.83
	lateral	after	plate	1.07		lateral	gerieben	plate	0.21
	medial	before	pin	1.54		medial	Kontrolle	pin	1.26
	medial	before	plate	1.15		medial	Kontrolle	plate	0.82
	medial	after	pin	0.66		medial	gerieben	pin	1.23
	medial	after	plate	0.74		medial	gerieben	plate	0.12
7	lateral	before	pin	0.77	7	lateral	Kontrolle	pin	1.05
	lateral	before	plate	0.56		lateral	Kontrolle	plate	0.56
	lateral	after	pin	1.3		lateral	gerieben	pin	0.93
	lateral	after	plate	1.37		lateral	gerieben	plate	0.28
	medial	before	pin	2.13		medial	Kontrolle	pin	1.78
	medial	before	plate	1.81		medial	Kontrolle	plate	0.71
	medial	after	pin	1.8		medial	gerieben	pin	1.82
	medial	after	plate	1.17		medial	gerieben	plate	0.52
8	lateral	before	pin	0.72	8	lateral	Kontrolle	pin	1.37
	lateral	before	plate	1.57		lateral	Kontrolle	plate	1.14
	lateral	after	pin	0.75		lateral	gerieben	pin	1.24
	lateral	after	plate	0		lateral	gerieben	plate	0.47
	medial	before	pin	2.26		medial	Kontrolle	pin	2.01
	medial	before	plate	1.11		medial	Kontrolle	plate	0.93
	medial	after	pin	0.52		medial	gerieben	pin	1.45
	medial	after	plate	0.88		medial	gerieben	plate	0.39
9	lateral	before	pin	0.75	9	lateral	Kontrolle	pin	0.7
	lateral	before	plate	1.26		lateral	Kontrolle	plate	1.14
	lateral	after	pin	0.55		lateral	gerieben	pin	0.98
	lateral	after	plate	0.51		lateral	gerieben	plate	0.32
	medial	before	pin	1.32		medial	Kontrolle	pin	1.33
	medial	before	plate	1.32		medial	Kontrolle	plate	1.44
	medial	after	pin	0.75		medial	gerieben	pin	1.28
	medial	after	plate	1.21		medial	gerieben	plate	1.41
10	lateral	before	pin	1.18	10	lateral	Kontrolle	pin	1.43
	lateral	before	plate	1.47		lateral	Kontrolle	plate	0.87
	lateral	after	pin	0.8		lateral	gerieben	pin	0.76
	lateral	after	plate	1.13		lateral	gerieben	plate	0.49
	medial	before	pin	1.69		medial	Kontrolle	pin	1.43
	medial	before	plate	1.2		medial	Kontrolle	plate	1.37
	medial	after	pin	0.36		medial	gerieben	pin	1.45
	medial	after	plate	0.82		medial	gerieben	plate	1.11
11	lateral	before	pin	0.48	11	lateral	Kontrolle	pin	1.1
	lateral	before	plate	1.03		lateral	Kontrolle	plate	1.35
	lateral	after	pin	0.99		lateral	gerieben	pin	0.79
	lateral	after	plate	1.25		lateral	gerieben	plate	0.27
	medial	before	pin	0.93		medial	Kontrolle	pin	1.56
	medial	before	plate	1.74		medial	Kontrolle	plate	1.25
	medial	after	pin	0.74		medial	gerieben	pin	1.65
	medial	after	plate	1.2		medial	gerieben	plate	1.01
12	lateral	before	pin	0.58	12	lateral	Kontrolle	pin	1.18
	lateral	before	plate	1.68		lateral	Kontrolle	plate	1.01
	lateral	after	pin	0.51		lateral	gerieben	pin	-
	lateral	after	plate	1.55		lateral	gerieben	plate	0.22
	medial	before	pin	0.53		medial	Kontrolle	pin	1.71
	medial	before	plate	1.55		medial	Kontrolle	plate	0.59
	medial	after	pin	0.49		medial	gerieben	pin	1.65
	medial	after	plate	0.98		medial	gerieben	plate	0.2
13	lateral	before	pin	1.01	13	lateral	Kontrolle	pin	1.37
	lateral	before	plate	0.99		lateral	Kontrolle	plate	0.99
	lateral	after	pin	0.74		lateral	gerieben	pin	0.96
	lateral	after	plate	0.78		lateral	gerieben	plate	0.62
	medial	before	pin	0.91		medial	Kontrolle	pin	-
	medial	before	plate	1.53		medial	Kontrolle	plate	-
	medial	after	pin	0.62		medial	gerieben	pin	0.84
	medial	after	plate	0.78		medial	gerieben	plate	-
14	lateral	before	pin	1.21	14	lateral	Kontrolle	pin	1.06
	lateral	before	plate	0.75		lateral	Kontrolle	plate	0.89
	lateral	after	pin	1.19		lateral	gerieben	pin	1.09
	lateral	after	plate	0.27		lateral	gerieben	plate	0.36
	medial	before	pin	1.15		medial	Kontrolle	pin	1.84
	medial	before	plate	0.68		medial	Kontrolle	plate	1.01
	medial	after	pin	1.05		medial	gerieben	pin	0.36
	medial	after	plate	0.33		medial	gerieben	plate	0.48
15	lateral	before	pin	0.95
	lateral	before	plate	0.71
	lateral	after	pin	1.05
	lateral	after	plate	0.2
	medial	before	pin	1.05
	medial	before	plate	0.98
	medial	after	pin	1.2
	medial	after	plate	0.48

## Sheet: tribology_height loss
animal	medial/lateral	height loss (tribological) [mm]	animal	medial/lateral	height loss (tribological) [mm]
old			young
1	lateral	0.66852	1	lateral	0.75972
	medial	-0.151725		medial	1.02096
2	lateral	0.241215	2	lateral	0.56928
	medial	0.616765		medial	0.219375
3	lateral	0.53326	3	lateral	-
	medial	0.385765		medial	1.23835
4	lateral	0.27927	4	lateral	0.82202
	medial	0.463735		medial	1.08604
5	lateral	0.34729	5	lateral	0.557885
	medial	0.44214		medial	0.884415
6	lateral	0.30662	6	lateral	0.8576
	medial	0.27801		medial	1.41524
7	lateral	0.53733	7	lateral	1.14663
	medial	0.5141		medial	0.72508
8	lateral	0.16738	8	lateral	1.00687
	medial	0.53733		medial	1.09515
9	lateral	0.47987	9	lateral	0.79666
	medial	0.60521		medial	0.817685
10	lateral	0.394715	10	lateral	0.75844
	medial	0.792815		medial	-
11	lateral	0.48632	11	lateral	0.995465
	medial	0.624425		medial	0.932545
12	lateral	0.27078	12	lateral	0.96604
	medial	0.555315		medial	-
13	lateral	0.29907	13	lateral	0.448725
	medial	1.23544		medial	0.73689
14	lateral	0.6009	14	lateral	0.846175
	medial	0.93516		medial	-
15	lateral	0.65375
	medial	0.828895

## Sheet: friction forces
animal	medial/lateral	cycle
		1	2	3	4	5	6	7	8	9	10	11	12	13	14	15	16	17	18	19	20	21	22	23	24	25	26	27	28	29	30	31	32	33	34	35	36	37	38	39	40	41	42	43	44	45	46	47	48
old		Fx [N]	Fx [N]	Fx [N]	Fx [N]	Fx [N]	Fx [N]	Fx [N]	Fx [N]	Fx [N]	Fx [N]	Fx [N]	Fx [N]	Fx [N]	Fx [N]	Fx [N]	Fx [N]	Fx [N]	Fx [N]	Fx [N]	Fx [N]	Fx [N]	Fx [N]	Fx [N]	Fx [N]	Fx [N]	Fx [N]	Fx [N]	Fx [N]	Fx [N]	Fx [N]	Fx [N]	Fx [N]	Fx [N]	Fx [N]	Fx [N]	Fx [N]	Fx [N]	Fx [N]	Fx [N]	Fx [N]	Fx [N]	Fx [N]	Fx [N]	Fx [N]	Fx [N]	Fx [N]	Fx [N]	Fx [N]
1	lateral	3.69653	3.31341	3.18198	3.11613	3.0589	3.02463	2.99415	2.98952	2.98152	2.93717	2.92802	2.93453	2.91297	2.86989	2.88188	2.88494	2.89417	2.89169	2.88421	2.8755	2.82245	2.80694	2.74379	2.75532	2.75123	2.74223	2.73924	2.75097	2.73778	2.74562	2.75347	2.72556	2.72727	2.69358	2.69613	2.69062	2.72376	2.72332	2.74399	2.74278	2.73805	2.71221	2.72333	2.75645	2.72076	2.72149	2.71685	2.70916
	medial	.	.	.	.	.	.	.	.	.	.	.	.	.	.	.	.	.	.	.	.	.	.	.	.	.	.	.	.	.	.	.	.	.	.	.	.	.	.	.	.	.	.	.	.	.	.	.	.
2	lateral	1.42644	1.31778	1.36725	1.41295	1.46169	1.49121	1.51958	1.56207	1.56347	1.56924	1.5949	1.61361	1.62176	1.63161	1.64768	1.65861	1.63559	1.66692	1.67792	1.66933	1.67007	1.67831	1.68944	1.6824	1.68464	1.69183	1.70362	1.71175	1.70282	1.70587	1.70875	1.71073	1.72107	1.72715	1.72748	1.71806	1.72798	1.72163	1.72961	1.72596	1.72996	1.72847	1.72566	1.73734	1.74262	1.73903	1.72808	1.74836
	medial	3.98644	3.59082	3.50964	3.55025	3.64521	3.6577	3.65321	3.6819	3.69394	3.66927	3.6737	3.67949	3.68012	3.70963	3.7287	3.72788	3.7354	3.73386	3.69844	3.67637	3.66126	3.67381	3.66959	3.66102	3.65629	3.66522	3.67645	3.65929	3.66691	3.67532	3.68102	3.69649	3.67146	3.68656	3.67825	3.67945	3.68474	3.68645	3.67874	3.70731	3.68928	3.65317	3.635	3.60059	3.56056	3.63459	3.62483	3.62867
3	lateral	1.87764	1.29172	1.3207	1.32715	1.33809	1.33896	1.31999	1.43754	1.45422	1.36736	1.46937	1.44567	1.44567	1.42313	1.46664	1.46528	1.49686	1.36892	1.39042	1.42019	1.44956	1.43675	1.41003	1.44399	1.45853	1.42873	1.45903	1.44467	1.45288	1.47878	1.52131	1.43938	1.43736	1.45492	1.48944	1.47349	1.44962	1.46897	1.45668	1.47464	1.51424	1.46009	1.45598	1.44505	1.48559	1.51263	1.45397	1.46044
	medial	3.21764	2.74586	2.61687	2.50004	2.40757	2.33649	2.28588	2.24612	2.21968	2.12652	2.08233	2.0692	2.04376	2.05245	2.01321	2.02094	2.04742	2.02498	2.04229	2.02289	2.02352	2.02388	2.0099	2.01542	2.01406	2.00581	2.00246	2.01677	2.01024	2.02052	2.00495	2.00476	2.00554	2.00137	1.98611	1.98181	1.99759	1.98373	1.99944	1.96594	1.98027	1.96715	1.96472	1.9468	1.94827	1.93178	1.93032	1.9489
4	lateral	1.32776	0.88029	0.82885	0.82853	0.78711	0.78385	0.74025	0.72265	0.69846	0.70396	0.68789	0.68435	0.67963	0.67222	0.67496	0.65373	0.65723	0.64567	0.66344	0.6578	0.63969	0.64703	0.64067	0.64259	0.64225	0.63787	0.6415	0.64059	0.61877	0.62381	0.61697	0.61866	0.62622	0.61588	0.62882	0.62252	0.61734	0.61895	0.62031	0.62574	0.60605	0.63004	0.61669	0.62789	0.63551	0.61446	0.61356	0.62142
	medial	3.61494	2.92761	2.77113	2.66868	2.62529	2.58193	2.53197	2.53462	2.42952	2.45187	2.42034	2.4667	2.42632	2.41787	2.40905	2.43173	2.35149	2.34422	2.35738	2.3565	2.34718	2.35795	2.37411	2.37556	2.33636	2.33362	2.33052	2.31441	2.32782	2.34783	2.16916	2.23536	2.21995	2.27447	2.2629	2.13082	2.22258	2.22069	2.26205	2.20388	2.21956	2.2372	2.21956	2.24849	2.20381	2.21105	2.22681	2.20601
5	lateral	4.09196	3.7622	3.64743	3.57258	3.54902	3.51689	3.45366	3.45077	3.45188	3.42643	3.40605	3.39305	3.36334	3.36676	3.37521	3.35961	3.35545	3.33916	3.32627	3.32111	3.34402	3.31762	3.32809	3.31331	3.33409	3.31042	3.31516	3.31098	3.31237	3.30122	3.3095	3.2842	3.30213	3.29372	3.29602	3.29382	3.30977	3.31088	3.29009	3.26599	3.27883	3.29372	3.28569	3.28201	3.2859	3.26812	3.30072	3.28024
	medial	3.38496	3.14231	3.05715	3.00842	2.93385	2.90698	2.87628	2.89781	2.87452	2.84352	2.86831	2.84943	2.84465	2.85449	2.85685	2.83881	2.82946	2.84895	2.84666	2.87351	2.83533	2.85096	2.84651	2.85264	2.84799	2.83215	2.85589	2.83333	2.84589	2.83235	2.85346	2.84115	2.85925	2.84967	2.85391	2.85091	2.86677	2.85555	2.89115	2.90307	2.90205	2.88646	2.89927	2.89671	2.90193	2.8893	2.89252	2.88231
6	lateral	2.81774	2.53684	2.46292	2.40888	2.38574	2.3681	2.37611	2.33987	2.32201	2.30628	2.32387	2.3063	2.30568	2.32588	2.30605	2.30055	2.31354	2.31889	2.32196	2.31227	2.33173	2.33151	2.31845	2.31006	2.34988	2.3398	2.33016	2.35106	2.30549	2.33577	2.33243	2.35303	2.34259	2.35807	2.30471	2.33755	2.30379	2.34144	2.34929	2.36671	2.35002	2.39635	2.38353	2.36917	2.38025	2.38144	2.37074	2.38063
	medial	2.75862	2.38114	2.26753	2.19114	2.11546	2.10852	2.07221	2.02956	2.0228	1.99495	1.9756	1.96611	1.95809	1.9072	1.92551	1.91767	1.89843	1.88977	1.8833	1.89495	1.89213	1.87385	1.88559	1.88079	1.85217	1.85812	1.87492	1.85574	1.87255	1.84959	1.8385	1.83634	1.83605	1.8296	1.80945	1.80902	1.7953	1.79148	1.79783	1.78579	1.81382	1.7994	1.80195	1.80635	1.78727	1.77577	1.78454	1.7818
7	lateral	2.82906	2.44357	2.33538	2.27914	2.25662	2.22792	2.18291	2.17514	2.1613	2.15676	2.15349	2.12517	2.1272	2.13179	2.1515	2.14294	2.09988	2.09446	2.12244	2.11564	2.08823	2.12341	2.12058	2.12758	2.10739	2.12938	2.11325	2.13635	2.1064	2.10694	2.11169	2.08908	2.1074	2.10932	2.11951	2.12774	2.10616	2.10961	2.123	2.12336	2.10191	2.12557	2.11867	2.13003	2.13619	2.10693	2.11407	2.0995
	medial	1.81446	1.34573	1.27597	1.24779	1.24844	1.25323	1.27057	1.30619	1.31331	1.33239	1.33204	1.34553	1.37668	1.36287	1.40882	1.41092	1.4028	1.42231	1.44514	1.44474	1.46333	1.47847	1.49231	1.49976	1.48284	1.51244	1.51554	1.52804	1.5549	1.55805	1.57206	1.56141	1.56607	1.57865	1.57028	1.5839	1.58204	1.60628	1.60636	1.59922	1.61761	1.62029	1.61988	1.61904	1.61747	1.62539	1.63527	1.64047
8	lateral	2.07328	1.59311	1.50897	1.44417	1.39294	1.36582	1.32022	1.32608	1.29467	1.27453	1.26435	1.25091	1.26287	1.20374	1.19033	1.20575	1.21614	1.19547	1.20201	1.20706	1.20613	1.2114	1.21794	1.21124	1.22315	1.22224	1.17498	1.20994	1.1854	1.21764	1.22508	1.20808	1.22065	1.2273	1.24038	1.25368	1.2282	1.30426	1.27044	1.29835	1.3034	1.33109	1.37797	1.3922	1.38611	1.36373	1.40607	1.43611
	medial	.	.	.	.	.	.	.	.	.	.	.	.	.	.	.	.	.	.	.	.	.	.	.	.	.	.	.	.	.	.	.	.	.	.	.	.	.	.	.	.	.	.	.	.	.	.	.	.
9	lateral	1.42845	1.22839	1.20385	1.04736	1.12658	0.95289	1.02994	1.04632	0.91503	0.91932	1.03059	0.95817	0.88001	0.91316	1.02032	1.02816	0.97413	1.12407	0.90224	0.97713	0.96549	1.00391	1.20346	1.07546	1.14	1.18371	1.19666	1.15144	0.93248	0.97644	0.90668	1.01412	0.84005	0.98365	0.90313	0.88126	0.85276	0.98636	0.877	0.88071	0.84597	0.85729	0.85835	0.92311	0.85926	0.84522	0.89779	0.86214
	medial	2.28798	1.80263	1.86097	2.01763	2.16596	2.20981	2.27172	2.21046	2.179	2.26717	2.35811	2.28265	2.3404	2.31218	2.33751	2.14182	2.40621	2.21916	2.38441	2.25094	2.39792	2.40692	2.39514	2.44548	2.42924	2.26699	2.32235	2.4199	2.37994	2.43276	2.35156	2.41627	2.27487	2.48344	2.46977	2.39433	2.36632	2.34703	2.35101	2.27044	2.40232	2.40343	2.2184	2.37643	2.4081	2.39732	2.43297	2.44168
10	lateral	2.41725	2.11572	2.00567	1.95897	1.94024	1.83468	1.79937	1.7904	1.72101	1.72601	1.72551	1.7263	1.75988	1.70546	1.69078	1.72476	1.73806	1.6478	1.66735	1.53877	1.68223	1.66306	1.69955	1.64118	1.68488	1.64391	1.57372	1.65386	1.56245	1.62529	1.60578	1.63817	1.63355	1.64246	1.59607	1.65385	1.60928	1.67478	1.59791	1.70319	1.61684	1.56507	1.60018	1.66067	1.78536	1.72898	1.63277	1.73949
	medial	3.68185	2.86475	2.66313	2.69755	2.67503	2.52696	2.51745	2.62039	2.69873	2.61625	2.59402	2.70889	2.64697	2.75208	2.60543	2.60926	2.68853	2.68169	2.60674	2.49398	2.64387	2.44894	2.44141	2.53197	2.53028	2.57893	2.61185	2.58443	2.52191	2.64299	2.69085	2.61042	2.62869	2.62658	2.51429	2.57037	2.73606	2.48367	2.7072	2.70778	2.54781	2.63387	2.59625	2.69073	2.57282	2.5938	2.53418	2.61328
11	lateral	6.35148	5.84495	5.52383	5.4556	5.39944	5.31155	5.26775	5.28366	5.33154	5.34723	5.30041	5.3053	5.19888	5.24617	5.2917	5.32875	5.33135	5.25441	5.24543	5.2522	5.31834	5.39768	5.30613	5.31328	5.2061	5.28626	5.27894	5.31746	5.31282	5.29202	5.31075	5.2399	5.18299	5.31207	5.25771	5.31118	5.16685	5.24819	5.22746	5.25044	5.19522	5.2601	5.19542	5.23369	5.25042	5.19976	5.2517	5.29872
	medial	1.53725	1.50452	1.5906	1.53448	1.64462	1.58377	1.58043	1.56838	1.59952	1.50958	1.54335	1.47929	1.59426	1.54401	1.54213	1.53644	1.5329	1.53912	1.48006	1.59779	1.52541	1.50443	1.43351	1.55451	1.45123	1.53916	1.54744	1.50275	1.51314	1.4135	1.38509	1.39463	1.33614	1.36482	1.30861	1.42044	1.40274	1.39035	1.32968	1.41019	1.30059	1.41719	1.39016	1.46839	1.40834	1.38499	1.3805	1.49301
12	lateral	2.78433	2.53272	2.38642	2.25058	2.23626	1.94795	1.98719	2.09506	2.21716	2.16013	2.16677	2.22555	2.11061	2.14265	1.94575	1.96196	1.94654	1.9973	2.00592	2.03153	2.03818	1.94509	1.8106	1.96511	2.01653	2.08407	2.07	2.07655	2.06096	2.10218	2.21544	2.16857	2.08584	2.06064	2.23751	2.04883	1.96518	1.98403	2.11807	1.95066	1.94383	2.03944	1.93658	1.9742	2.06328	2.12235	1.92993	2.16718
	medial	3.35073	2.93813	2.90049	2.89453	2.71541	2.79773	2.7741	2.75563	2.53419	2.42622	2.25547	2.23745	2.27468	2.33758	2.31002	2.51797	2.40367	2.48386	2.36653	2.37461	2.37128	2.36244	2.17563	2.51308	2.57168	2.57735	2.58212	2.60648	2.49866	2.6495	2.56045	2.57027	2.57427	2.56884	2.51607	2.64091	2.54614	2.52578	2.63947	2.61598	2.51226	2.5227	2.56375	2.42836	2.56496	2.46088	2.32286	2.48516
13	lateral	1.48728	1.1891	1.0876	1.09609	1.03028	0.98223	0.95859	1.03133	1.0275	1.05541	1.10225	0.92933	1.05747	1.03611	0.99567	0.98695	1.03231	0.94706	0.93912	0.90775	0.97926	0.94057	1.0294	1.00213	1.00377	0.88842	0.90388	1.03032	1.05713	0.99637	0.99878	1.02822	1.02722	0.94229	0.98249	0.97925	0.98206	1.0387	1.06312	0.98751	0.98009	0.92471	0.98189	1.01093	0.9627	1.04245	1.08107	1.0093
	medial	3.80955	3.23227	3.34779	3.30327	3.22341	3.37804	3.45482	3.27164	3.40661	3.50867	3.58731	3.57367	3.74297	3.97085	3.84613	3.97457	3.89879	4.07917	4.22614	4.15258	4.15585	4.20368	4.31274	4.3118	4.47977	4.68325	4.50458	4.6771	4.71364	4.68604	4.66457	4.62967	4.7368	4.7847	4.76729	4.71033	4.77009	4.85295	5.04353	4.95237	5.02456	4.9708	5.11298	5.01016	5.03343	5.18314	5.34614	5.06682
14	lateral	3.91875	3.70924	3.70576	3.71513	3.69585	3.67356	3.66651	3.63416	3.616	3.63979	3.60426	3.59597	3.62104	3.50748	3.57537	3.58365	3.50487	3.49621	3.46639	3.50859	3.49608	3.47956	3.51085	3.53343	3.53018	3.48554	3.45871	3.47637	3.57276	3.55118	3.56151	3.60425	3.50114	3.50932	3.52424	3.52488	3.47284	3.41933	3.42914	3.41824	3.44109	3.45104	3.37559	3.42517	3.43297	3.49408	3.49411	3.4722
	medial	3.43401	3.30596	3.11983	3.00971	2.99867	2.92055	2.90356	2.88688	2.9303	2.97301	2.88268	3.00391	2.93603	2.97417	2.94509	2.90052	2.86701	2.9014	2.78782	2.75502	2.79932	2.88107	2.82136	2.84686	2.84255	2.94184	2.84425	2.84786	2.76238	2.77135	2.77303	2.89665	2.78282	2.82521	2.8303	2.78792	2.80204	2.82488	2.76791	2.80901	2.71448	2.76826	2.83574	2.82994	2.71263	2.78789	2.7475	2.77583
15	lateral	1.64766	1.38489	1.30932	1.41135	1.4427	1.39876	1.32921	1.35878	1.39106	1.46371	1.38669	1.29685	1.27095	1.42762	1.3142	1.29042	1.24868	1.37534	1.36346	1.28606	1.26235	1.29877	1.45053	1.30178	1.40319	1.36635	1.37623	1.42058	1.37517	1.47561	1.35142	1.38557	1.3872	1.41298	1.272	1.39799	1.27022	1.27826	1.23141	1.21144	1.19676	1.494	1.19208	1.37137	1.49724	1.487	1.62617	1.41799
	medial	1.47986	1.30318	1.16934	1.27619	1.15678	1.0851	1.1016	1.11295	1.14125	1.17141	1.0952	1.04155	1.11712	1.08512	1.06136	1.0702	1.06989	0.98392	1.01216	1.1134	1.07879	1.01468	1.01932	1.05931	1.0159	1.00439	1.11972	1.21401	1.06187	1.17731	1.08213	1.04492	1.12354	1.07805	1.07011	1.08887	1.11678	1.07131	1.17861	1.18883	1.11288	1.0704	1.07683	1.06334	1.09851	1.13422	1.21615	1.12399
animal	medial/lateral	cycle
		1	2	3	4	5	6	7	8	9	10	11	12	13	14	15	16	17	18	19	20	21	22	23	24	25	26	27	28	29	30	31	32	33	34	35	36	37	38	39	40	41	42	43	44	45	46	47	48
young		Fx [N]	Fx [N]	Fx [N]	Fx [N]	Fx [N]	Fx [N]	Fx [N]	Fx [N]	Fx [N]	Fx [N]	Fx [N]	Fx [N]	Fx [N]	Fx [N]	Fx [N]	Fx [N]	Fx [N]	Fx [N]	Fx [N]	Fx [N]	Fx [N]	Fx [N]	Fx [N]	Fx [N]	Fx [N]	Fx [N]	Fx [N]	Fx [N]	Fx [N]	Fx [N]	Fx [N]	Fx [N]	Fx [N]	Fx [N]	Fx [N]	Fx [N]	Fx [N]	Fx [N]	Fx [N]	Fx [N]	Fx [N]	Fx [N]	Fx [N]	Fx [N]	Fx [N]	Fx [N]	Fx [N]	Fx [N]
1	lateral	2.31106	1.91349	1.80241	1.74682	1.64291	1.5887	1.50528	1.49916	1.4771	1.50741	1.43218	1.43595	1.42212	1.40767	1.42633	1.41099	1.40599	1.41158	1.39402	1.38403	1.38108	1.38323	1.40046	1.38065	1.39982	1.42079	1.43201	1.43635	1.45343	1.44525	1.43449	1.42349	1.43361	1.45196	1.41674	1.4095	1.38649	1.37952	1.4042	1.39947	1.4203	1.40473	1.39364	1.40216	1.38526	1.41037	1.39912	1.38489
	medial	2.05203	1.60123	1.5348	1.55181	1.27075	1.37919	1.21872	1.35264	1.26165	1.21427	1.30068	1.15418	1.27792	1.23857	1.29281	1.41897	1.19296	1.16048	1.17189	1.36326	1.21184	1.34077	1.19105	1.26955	1.15326	1.10143	1.09314	1.07711	1.2171	1.2023	1.05738	1.24405	1.07081	1.17102	1.36933	1.15013	1.39327	1.24593	1.21904	1.09731	1.22646	1.14538	1.11946	1.0536	1.1126	1.29147	1.1264	1.14678
2	lateral	4.0816	3.67528	3.52035	3.39779	3.33025	3.27685	3.22538	3.20197	3.18523	3.14222	3.08031	3.0956	3.07773	3.05635	3.04848	3.0821	3.09983	3.06265	3.03911	3.03535	3.01601	2.99851	3.00914	2.98738	2.95047	2.93687	2.94746	2.98335	2.98895	2.92085	2.99712	2.97769	2.96271	2.93007	2.90378	2.8905	2.92639	2.88943	2.87376	2.86454	2.90106	2.86553	2.85261	2.85775	2.85188	2.84466	2.85446	2.84054
	medial	1.39316	1.29607	1.29276	1.28962	1.28699	1.30226	1.28163	1.27841	1.27348	1.27101	1.27414	1.26633	1.26856	1.25769	1.26609	1.2644	1.28444	1.26595	1.26442	1.29031	1.28022	1.26291	1.24761	1.26152	1.26359	1.27524	1.26899	1.2636	1.26262	1.26553	1.28884	1.2935	1.28455	1.27395	1.2728	1.27641	1.28142	1.29575	1.30018	1.32783	1.30691	1.32022	1.32263	1.3212	1.33114	1.32241	1.33392	1.33401
3	lateral	.	.	.	.	.	.	.	.	.	.	.	.	.	.	.	.	.	.	.	.	.	.	.	.	.	.	.	.	.	.	.	.	.	.	.	.	.	.	.	.	.	.	.	.	.	.	.	.
	medial	1.3726	1.08911	0.92504	0.98553	0.86722	0.97799	0.92116	1.01886	0.86856	0.90229	0.96679	0.7893	0.8723	0.75231	0.78314	0.79226	0.88919	0.85264	0.88724	0.9071	0.88881	0.87518	0.88176	1.05806	0.88528	0.84424	0.85118	0.81114	0.85287	1.01363	0.85427	0.83294	0.85749	0.8408	0.87787	0.99794	0.82437	0.89019	0.84504	0.88927	0.98204	0.74459	1.00035	0.80528	0.85624	0.92188	0.84223	0.82491
4	lateral	3.8519	3.58303	3.52329	3.41348	3.34456	3.25806	3.24226	3.23509	3.21872	3.28158	3.24006	3.18567	3.15824	3.18137	3.12068	3.10088	3.12639	3.03065	3.036	3.10678	3.10997	3.11114	3.01384	2.98844	2.99204	3.02711	2.96363	3.00973	2.98382	2.96036	2.9696	2.99282	2.96246	2.9699	2.99195	2.98008	2.91461	2.94745	2.94787	2.96631	2.92011	2.95003	2.89184	2.92597	2.87386	2.89582	2.89113	2.91182
	medial	0.87893	0.76044	0.69988	0.6382	0.62171	0.63636	0.60037	0.60911	0.60814	0.62754	0.61404	0.61891	0.62539	0.59776	0.61478	0.56644	0.57077	0.56759	0.5542	0.56238	0.60127	0.57359	0.55542	0.57264	0.58747	0.55134	0.5483	0.54702	0.51014	0.53051	0.51211	0.53092	0.54766	0.52552	0.50797	0.55444	0.54827	0.56541	0.52842	0.54288	0.5248	0.51714	0.53318	0.5362	0.51641	0.51845	0.53284	0.51075
5	lateral	2.43881	2.25856	2.11922	2.05679	2.05335	2.1266	2.12924	2.06883	2.04934	1.99867	1.98793	1.91748	1.9302	1.94542	1.89589	1.90542	1.90262	1.88202	1.89381	1.94147	1.90547	1.96391	1.99305	1.91917	1.92986	1.86149	1.84977	1.82899	1.82457	1.88486	1.85659	1.84431	1.83501	1.80404	1.81209	1.85032	1.79327	1.80982	1.82143	1.83239	1.85644	1.81787	1.76241	1.83129	1.82022	1.80619	1.79557	1.77993
	medial	2.25955	1.99737	1.79046	1.72588	1.72455	1.5815	1.47957	1.47477	1.45032	1.46128	1.42047	1.44161	1.45205	1.43206	1.44313	1.4223	1.45089	1.4254	1.40648	1.41198	1.40802	1.33986	1.34999	1.32368	1.28857	1.2852	1.28194	1.25192	1.25085	1.25258	1.24623	1.25788	1.23183	1.30268	1.31695	1.30778	1.30932	1.29914	1.31408	1.30955	1.29485	1.29117	1.29319	1.2747	1.27107	1.25472	1.26231	1.27
6	lateral	1.09161	0.97887	0.89097	0.81963	0.82421	0.77042	0.75553	0.74333	0.82996	0.79633	0.64879	0.70606	0.74273	0.71757	0.70247	0.66682	0.6766	0.65136	0.65092	0.65159	0.77211	0.76073	0.73605	0.63743	0.66507	0.66945	0.70447	0.6655	0.64921	0.66259	0.66249	0.64656	0.66632	0.66086	0.69881	0.73096	0.80254	0.70812	0.91586	0.73465	0.72566	0.72802	0.72984	0.74295	0.71313	0.73698	0.69788	0.66759
	medial	2.4541	2.14286	2.09025	2.01291	1.98702	1.95541	1.897	1.88108	1.84732	1.79089	1.82974	1.78299	1.79701	1.80631	1.79848	1.82982	1.8473	1.8774	1.79144	1.77812	1.72506	1.7807	1.81795	1.83072	1.8187	1.79595	1.84519	1.96419	1.97935	1.91019	1.95549	1.95871	1.93231	1.83531	1.86582	1.92008	1.92781	1.94849	1.97422	1.97107	1.94946	1.99926	1.93309	1.9232	1.90081	1.90714	1.92987	1.88325
7	lateral	2.44489	2.0906	1.92162	1.92549	1.78045	1.76226	1.70249	1.71464	1.68236	1.62513	1.53187	1.39077	1.39636	1.3841	1.38568	1.44518	1.38194	1.42362	1.43183	1.39841	1.42221	1.45392	1.37733	1.3616	1.38252	1.35897	1.34808	1.38328	1.37465	1.41491	1.39302	1.42593	1.39755	1.38952	1.41942	1.39816	1.40004	1.38238	1.44288	1.40168	1.38863	1.42158	1.41154	1.43887	1.45262	1.38689	1.41994	1.40602
	medial	2.58541	2.16104	2.01258	1.9388	1.79387	1.64533	1.60015	1.49568	1.45445	1.45057	1.45125	1.44695	1.43646	1.4205	1.39371	1.38485	1.43506	1.39978	1.34372	1.34459	1.3505	1.31738	1.30876	1.33438	1.33098	1.31927	1.31381	1.2973	1.30263	1.31686	1.31412	1.29867	1.31362	1.29858	1.29239	1.29245	1.30007	1.28976	1.29636	1.2764	1.2856	1.29345	1.28621	1.29913	1.27036	1.25784	1.27892	1.25125
8	lateral	3.96894	3.30966	3.15727	3.20542	3.14588	3.12471	3.18464	3.12207	3.14052	3.13825	3.13351	3.13674	3.12496	2.97842	3.04765	3.07786	3.09727	3.05429	3.04985	3.06565	3.04814	3.00654	3.02999	3.04399	3.07883	3.05572	3.05139	3.06072	3.08579	3.09754	3.0697	3.08386	3.06349	3.08366	3.07771	3.11743	3.03892	3.06574	3.04131	3.07329	3.09219	3.04854	3.11023	3.08048	3.06654	3.09888	3.13822	3.01511
	medial	3.25584	3.10052	3.03862	2.94927	2.91683	2.88335	2.92798	2.89964	2.8948	2.74875	2.69291	2.72647	2.7375	2.7639	2.77784	2.76558	2.79019	2.80433	2.79416	2.79622	2.82089	2.82127	2.81785	2.84635	3.11398	2.82462	2.8353	2.82943	2.89371	2.95829	2.96922	2.946	2.97216	2.98347	2.97184	2.9789	2.96366	2.98408	3.01531	2.99204	2.98325	2.96901	2.98315	2.97253	3.00479	2.99693	2.99923	2.98973
9	lateral	2.35416	1.8805	1.68555	1.61927	1.54268	1.52832	1.49842	1.42706	1.41462	1.37831	1.37299	1.28278	1.20518	1.19878	1.17206	1.1789	1.15823	1.1639	1.16274	1.14337	1.13701	1.16135	1.15305	1.1325	1.10089	1.11484	1.10051	1.0734	1.07156	1.06019	1.06535	1.07097	1.07327	1.05503	1.07588	1.05502	1.03837	1.05894	1.04897	1.04191	1.06541	1.04909	1.02382	1.00869	1.02643	1.03777	1.02179	1.04288
	medial	1.5649	1.29209	1.10509	0.96732	0.99676	1.12382	1.13075	0.9301	0.88344	1.0061	0.919	0.8666	0.98659	0.94198	1.01848	0.85455	0.83458	0.86267	0.89187	0.88309	0.85548	0.85739	1.01433	0.88634	0.88866	0.92819	0.88245	0.91331	0.83446	0.85063	0.94192	0.98776	0.87719	0.89985	0.8189	0.90355	0.87866	1.02774	0.88194	0.78457	0.98151	0.91533	0.93815	0.84117	0.87121	0.87176	0.83414	0.95313
10	lateral	2.35105	2.33667	2.05168	1.93928	1.8884	1.8694	1.71596	1.54806	1.50679	1.58181	1.51761	1.87089	1.59441	1.60974	1.59667	1.60719	1.6233	1.5858	1.603	1.59905	1.59227	1.59253	1.52179	1.44986	1.47686	1.52052	1.34038	1.49459	1.5324	1.49404	1.51816	1.47961	1.49971	1.50796	1.51077	1.48856	1.49707	1.47867	1.50005	1.48944	1.52338	1.51278	1.4669	1.42322	1.49868	1.50494	1.53548	1.53803
	medial	.	.	.	.	.	.	.	.	.	.	.	.	.	.	.	.	.	.	.	.	.	.	.	.	.	.	.	.	.	.	.	.	.	.	.	.	.	.	.	.	.	.	.	.	.	.	.	.
11	lateral	3.27868	3.01006	2.68244	2.70738	2.51363	2.62367	2.54974	2.5782	2.50708	2.67589	2.66362	2.5605	2.48631	2.52267	2.63603	2.46744	2.56036	2.48312	2.5903	2.40019	2.44798	2.51378	2.62036	2.56166	2.45985	2.49771	2.6099	2.47379	2.56117	2.42266	2.45796	2.55401	2.57253	2.37607	2.41889	2.54332	2.50378	2.55416	2.43942	2.51906	2.38539	2.57531	2.55355	2.69937	2.54117	2.43777	2.47293	2.38824
	medial	2.12699	2.19659	2.17936	2.19704	2.17923	2.15948	2.1904	2.18573	2.28155	2.30767	2.2347	2.25369	2.17207	2.18892	2.24401	2.16792	2.19876	2.21169	2.19738	2.18809	2.23083	2.31614	2.27773	2.27142	2.20838	2.21338	2.26333	2.24784	2.10052	2.25185	2.26767	2.22003	2.38601	2.17637	2.21766	2.2228	2.25817	2.2277	2.258	2.20761	2.20324	2.1691	2.23035	2.1255	2.20214	2.26805	2.16342	2.2302
12	lateral	2.82074	2.41853	2.25417	2.33829	2.22164	2.15093	2.09217	2.09697	1.96011	1.94072	2.00211	2.04201	1.977	2.03088	1.91389	1.88361	1.93809	1.94628	1.9238	1.85278	1.89608	1.8839	1.84306	1.95276	2.05752	2.10188	1.95994	1.99874	1.8708	1.97233	1.82778	1.94435	1.8773	1.97011	1.89859	1.93497	1.90055	2.00988	1.91979	2.0845	2.10225	1.90038	1.96072	1.93193	1.98917	1.95277	2.00417	1.98049
	medial	.	.	.	.	.	.	.	.	.	.	.	.	.	.	.	.	.	.	.	.	.	.	.	.	.	.	.	.	.	.	.	.	.	.	.	.	.	.	.	.	.	.	.	.	.	.	.	.
13	lateral	3.22588	3.01011	3.02271	3.11196	2.97173	2.90988	3.00362	2.91224	2.89034	2.67341	2.98608	2.94137	3.05135	3.15656	3.14694	2.86198	2.81562	2.87011	2.8145	2.86866	2.99532	3.10956	3.16563	3.27368	3.05837	2.63699	2.82441	2.95572	2.88248	2.97254	2.93976	2.82151	2.94229	2.90066	3.02542	2.98206	3.03539	2.97127	2.8097	2.98274	3.26135	3.0032	2.74208	2.61564	2.73384	2.67568	2.92171	2.79504
	medial	0.79339	0.66934	0.7017	0.7299	0.65414	0.62254	0.69054	0.6596	0.53811	0.60234	0.50651	0.59777	0.57205	0.5647	0.53392	0.52072	0.53058	0.60085	0.58436	0.5366	0.47179	0.63796	0.64065	0.57363	0.65224	0.6856	0.72141	0.49944	0.56444	0.58361	0.60581	0.57767	0.58517	0.60422	0.65503	0.63352	0.56278	0.57201	0.55166	0.53194	0.57577	0.55011	0.48516	0.48667	0.50774	0.49654	0.48445	0.49424
14	lateral	6.61232	6.37446	6.23967	6.27565	6.04783	6.2123	6.42096	6.18189	6.23109	6.19065	6.22774	6.03193	6.2149	6.18528	6.12698	6.12893	6.16704	6.07346	6.01992	5.9283	6.12759	6.08987	6.04997	5.96222	6.12993	6.03755	6.01896	6.00469	5.91154	5.99649	5.89417	5.89366	6.03531	6.07262	6.07722	6.0146	6.02459	6.09786	6.09827	5.89706	6.07444	5.92842	6.09694	6.0174	6.05096	6.02603	5.9642	5.94352
	medial	.	.	.	.	.	.	.	.	.	.	.	.	.	.	.	.	.	.	.	.	.	.	.	.	.	.	.	.	.	.	.	.	.	.	.	.	.	.	.	.	.	.	.	.	.	.	.	.
[truncated: 1,060 more columns]

## Sheet: Little, ICRS, x-ray_score
animal	medial/lateral	before/after tribological exposure	pin/plate	Little score [points]	ICRS	ICRS numeric [points]	x-ray [points]			animal	medial/lateral	before/after tribological exposure	pin/plate	Little score [points]	ICRS	ICRS numeric [points]	x-ray [points]
old										young
1	lateral	before	pin	7	1b	1.5	0			1	lateral	before	pin	6	0	0	0
1	lateral	before	plate	10	1a	1	0			1	lateral	before	plate	8	0	0	0
1	lateral	after	pin	9	1b	1.5	0			1	lateral	after	pin	7	0	0	0
1	lateral	after	plate	16	1a	1	0			1	lateral	after	plate	16	0	0	0
1	medial	before	pin	6	1b	1.5	0			1	medial	before	pin	4	0	0	0
1	medial	before	plate	11	1a	1	0			1	medial	before	plate	7	0	0	0
1	medial	after	pin	9	1b	1.5	0			1	medial	after	pin	9	0	0	0
1	medial	after	plate	13	1a	1	0			1	medial	after	plate	16	0	0	0
2	lateral	before	pin	6	1b	1.5	1			2	lateral	before	pin	2	0	0	0
2	lateral	before	plate	17	2	2	1			2	lateral	before	plate	8	1a	1	0
2	lateral	after	pin	10	1b	1.5	1			2	lateral	after	pin	5	0	0	0
2	lateral	after	plate	11	2	2	1			2	lateral	after	plate	15	1a	1	0
2	medial	before	pin	13	3b	3.25	1			2	medial	before	pin	3	0	0	0
2	medial	before	plate	16	2	2	1			2	medial	before	plate	4	1a	1	0
2	medial	after	pin	24	3b	3.25	1			2	medial	after	pin	6	0	0	0
2	medial	after	plate	9	2	2	1			2	medial	after	plate	17	1a	1	0
3	lateral	before	pin	14	2	2	3			3	lateral	before	pin	2	0	0	0
3	lateral	before	plate	16	2	2	3			3	lateral	before	plate	8	0	0	0
3	lateral	after	pin	10	2	2	3			3	lateral	after	pin	3	0	0	0
3	lateral	after	plate	16	2	2	3			3	lateral	after	plate	15	0	0	0
3	medial	before	pin	15	3c	3.5	2			3	medial	before	pin	3	0	0	0
3	medial	before	plate	9	2	2	2			3	medial	before	plate	4	0	0	0
3	medial	after	pin	18	3c	3.5	2			3	medial	after	pin	3	0	0	0
3	medial	after	plate	8	2	2	2			3	medial	after	plate	10	0	0	0
4	lateral	before	pin	5	1b	1.5	1			4	lateral	before	pin	4	0	0	0
4	lateral	before	plate	15	2	2	1			4	lateral	before	plate	7	0	0	0
4	lateral	after	pin	6	1b	1.5	1			4	lateral	after	pin	2	0	0	0
4	lateral	after	plate	16	2	2	1			4	lateral	after	plate	13	0	0	0
4	medial	before	pin	7	3b	3.25	0			4	medial	before	pin	3	0	0	0
4	medial	before	plate	9	2	2	0			4	medial	before	plate	6	0	0	0
4	medial	after	pin	15	3b	3.25	0			4	medial	after	pin	2	0	0	0
4	medial	after	plate	11	2	2	0			4	medial	after	plate	19	0	0	0
5	lateral	before	pin	8	1a	1	0			5	lateral	before	pin	3	0	0	0
5	lateral	before	plate	15	1b	1.5	0			5	lateral	before	plate	8	0	0	0
5	lateral	after	pin	7	1a	1	0			5	lateral	after	pin	3	0	0	0
5	lateral	after	plate	17	1b	1.5	0			5	lateral	after	plate	13	0	0	0
5	medial	before	pin	8	2	2	1			5	medial	before	pin	4	0	0	0
5	medial	before	plate	9	2	2	1			5	medial	before	plate	8	0	0	0
5	medial	after	pin	12	2	2	1			5	medial	after	pin	7	0	0	0
5	medial	after	plate	9	2	2	1			5	medial	after	plate	21	0	0	0
6	lateral	before	pin	11	1a	1	2			6	lateral	before	pin	4	0	0	0
6	lateral	before	plate	7	1a	1	2			6	lateral	before	plate	10	1a	1	0
6	lateral	after	pin	10	1a	1	2			6	lateral	after	pin	6	0	0	0
6	lateral	after	plate	6	1a	1	2			6	lateral	after	plate	21	1a	1	0
6	medial	before	pin	10	1a	1	3			6	medial	before	pin	4	0	0	0
6	medial	before	plate	8	2	2	3			6	medial	before	plate	10	1a	1	0
6	medial	after	pin	13	1a	1	3			6	medial	after	pin	4	0	0	0
6	medial	after	plate	16	2	2	3			6	medial	after	plate	21	1a	1	0
7	lateral	before	pin	11	2	2	2			7	lateral	before	pin	2	0	0	0
7	lateral	before	plate	9	1b	1.5	2			7	lateral	before	plate	5	1a	1	0
7	lateral	after	pin	11	2	2	2			7	lateral	after	pin	2	0	0	0
7	lateral	after	plate	11	1b	1.5	2			7	lateral	after	plate	11	1a	1	0
7	medial	before	pin	16	3b	3.25	3			7	medial	before	pin	5	0	0	0
7	medial	before	plate	13	1b	1.5	3			7	medial	before	plate	5	1a	1	0
7	medial	after	pin	19	3b	3.25	3			7	medial	after	pin	4	0	0	0
7	medial	after	plate	10	1b	1.5	3			7	medial	after	plate	13	1a	1	0
8	lateral	before	pin	8	1b	1.5	0			8	lateral	before	pin	5	0	0	0
8	lateral	before	plate	7	2	2	0			8	lateral	before	plate	3	0	0	0
8	lateral	after	pin	8	1b	1.5	0			8	lateral	after	pin	5	0	0	0
8	lateral	after	plate	22	2	2	0			8	lateral	after	plate	10	0	0	0
8	medial	before	pin	15	3a	3	1			8	medial	before	pin	4	0	0	0
8	medial	before	plate	6	1b	1.5	1			8	medial	before	plate	3	1a	1	0
8	medial	after	pin	22	3a	3	1			8	medial	after	pin	4	0	0	0
8	medial	after	plate	17	1b	1.5	1			8	medial	after	plate	13	1a	1	0
9	lateral	before	pin	9	0	0	1			9	lateral	before	pin	5	0	0	0
9	lateral	before	plate	6	1a	1	1			9	lateral	before	plate	8	0	0	0
9	lateral	after	pin	6	0	0	1			9	lateral	after	pin	5	0	0	0
9	lateral	after	plate	12	1a	1	1			9	lateral	after	plate	15	0	0	0
9	medial	before	pin	9	0	0	1			9	medial	before	pin	4	0	0	0
9	medial	before	plate	7	1a	1	1			9	medial	before	plate	5	1a	1	0
9	medial	after	pin	3	0	0	1			9	medial	after	pin	6	0	0	0
9	medial	after	plate	6	1a	1	1			9	medial	after	plate	5	1a	1	0
10	lateral	before	pin	8	2	2	1			10	lateral	before	pin	4	0	0	0
10	lateral	before	plate	8	1a	1	1			10	lateral	before	plate	3	0	0	0
10	lateral	after	pin	13	2	2	1			10	lateral	after	pin	3	0	0	0
10	lateral	after	plate	8	1a	1	1			10	lateral	after	plate	11	0	0	0
10	medial	before	pin	9	1b	1.5	2			10	medial	before	pin	2	0	0	0
10	medial	before	plate	10	2	2	2			10	medial	before	plate	6	1b	1.5	0
10	medial	after	pin	20	1b	1.5	2			10	medial	after	pin	2	0	0	0
10	medial	after	plate	14	2	2	2			10	medial	after	plate	6	1b	1.5	0
11	lateral	before	pin	8	2	2	1			11	lateral	before	pin	4	0	0	0
11	lateral	before	plate	9	1a	1	1			11	lateral	before	plate	8	0	0	0
11	lateral	after	pin	9	2	2	1			11	lateral	after	pin	5	0	0	0
11	lateral	after	plate	7	1a	1	1			11	lateral	after	plate	19	0	0	0
11	medial	before	pin	12	3b	3.25	2			11	medial	before	pin	6	0	0	0
11	medial	before	plate	14	2	2	2			11	medial	before	plate	5	1a	1	0
11	medial	after	pin	16	3b	3.25	2			11	medial	after	pin	6	0	0	0
11	medial	after	plate	8	2	2	2			11	medial	after	plate	5	1a	1	0
12	lateral	before	pin	8	1b	1.5	2			12	lateral	before	pin	3	0	0	0
12	lateral	before	plate	9	1b	1.5	2			12	lateral	before	plate	6	0	0	0
12	lateral	after	pin	22	1b	1.5	2			12	lateral	after	pin	13	0	0	0
12	lateral	after	plate	10	1b	1.5	2			12	lateral	after	plate	14	0	0	0
12	medial	before	pin	19	4a	4	3			12	medial	before	pin	3	0	0	0
12	medial	before	plate	13	2	2	3			12	medial	before	plate	6	0	0	0
12	medial	after	pin	24	4a	4	3			12	medial	after	pin	5	0	0	0
12	medial	after	plate	13	2	2	3			12	medial	after	plate	16	0	0	0
13	lateral	before	pin	11	1a	1	2			13	lateral	before	pin	6	0	0	0
13	lateral	before	plate	8	1a	1	2			13	lateral	before	plate	11	1a	1	0
13	lateral	after	pin	7	1a	1	2			13	lateral	after	pin	6	0	0	0
13	lateral	after	plate	7	1a	1	2			13	lateral	after	plate	15	1a	1	0
13	medial	before	pin	15	1b	1.5	3			13	medial	before	pin	6	0	0	1
13	medial	before	plate	10	2	2	3			13	medial	before	plate	8	1a	1	1
13	medial	after	pin	16	1b	1.5	3			13	medial	after	pin	5	0	0	1
13	medial	after	plate	16	2	2	3			13	medial	after	plate	8	1a	1	1
14	lateral	before	pin	9	1b	1.5	2			14	lateral	before	pin	5	0	0	0
14	lateral	before	plate	7	1b	1.5	2			14	lateral	before	plate	5	0	0	0
14	lateral	after	pin	10	1b	1.5	2			14	lateral	after	pin	4	0	0	0
14	lateral	after	plate	7	1b	1.5	2			14	lateral	after	plate	16	0	0	0
14	medial	before	pin	8	1a	1	1			14	medial	before	pin	4	0	0	2
14	medial	before	plate	17	1b	1.5	1			14	medial	before	plate	5	0	0	2
14	medial	after	pin	9	1a	1	1			14	medial	after	pin	4	0	0	2
14	medial	after	plate	19	1b	1.5	1			14	medial	after	plate	13	0	0	2
15	lateral	before	pin	8	1a	1	2
15	lateral	before	plate	11	1b	1.5	2
15	lateral	after	pin	12	1a	1	2
15	lateral	after	plate	18	1b	1.5	2
15	medial	before	pin	9	1a	1	1
15	medial	before	plate	9	1b	1.5	1
15	medial	after	pin	9	1a	1	1
15	medial	after	plate	9	1b	1.5	1
			before	617	10.2833
			after
